# Supplementary material for: G9A promotes tumor cell growth and invasion by silencing CASP1 in non-small-cell lung cancer cells
Source: Cell Death Dis. 2017 Apr 6;8(4):e2726–. doi: 10.1038/cddis.2017.65 (PMC5477595; doi:10.1038/cddis.2017.65)
Supplement: Supplementary Table 1 [file cddis201765x5.xls]

## Sheet: A
Sample ID	G9A expression (1=high)	CASP1 expression (1=high)	Group	Time(months)	Event
7	1	1	1	20.1667	1
8	1	1	1	61.3	1
12	1	1	1	16.5667	1
16	1	1	1	9.7	1
17	1	1	1	5.06667	1
25	1	1	1	11.6333	1
26	1	1	1	108.967	1
28	1	1	1	125.767	1
33	1	1	1	113.967	0
34	1	1	1	96.2	1
39	1	1	1	133.567	1
40	1	1	1	159.033	0
41	1	1	1	8.33333	1
43	1	1	1	10.9	1
45	1	1	1	151.733	0
48	1	1	1	8.9	1
49	1	1	1	18.0333	1
52	1	1	1	171.867	0
89	1	1	1	137.6	0
113	1	1	1	0.19	1
118	1	1	1	7.2	0
119	1	1	1	5.87	0
137	1	1	1	98.93	0
142	1	1	1	66.47	1
147	1	1	1	21.3	1
154	1	1	1	24.17	1
159	1	1	1	89.73	0
162	1	1	1	67.87	0
163	1	1	1	20.93	0
167	1	1	1	13.73	1
172	1	1	1	60.73	1
175	1	1	1	59.8333	0
176	1	1	1	11.6	1
177	1	1	1	34.8	0
178	1	1	1	35.6667	0
179	1	1	1	43.3667	0
181	1	1	1	33.8	1
182	1	1	1	58.5333	0
185	1	1	1	39.6	1
186	1	1	1	35.2	0
190	1	1	1	20.3	1
192	1	1	1	63.5333	0
193	1	1	1	21.3333	1
194	1	1	1	54.3	0
195	1	1	1	22.5667	1
198	1	1	1	49.4333	1
201	1	1	1	70.8667	0
203	1	1	1	55.3667	1
204	1	1	1	42.6333	0
205	1	1	1	59.4667	0
206	1	1	1	11.1667	1
209	1	1	1	51.2333	0
211	1	1	1	37.5	0
213	1	1	1	1.9	1
215	1	1	1	41.6667	0
218	1	1	1	19.8333	1
219	1	1	1	39.8333	0
221	1	1	1	39	1
225	1	1	1	6	0
226	1	1	1	3	1
228	1	1	1	24.5	1
232	1	1	1	10.5	1
264	1	1	1	24.7667	0
265	1	1	1	86.7	0
268	1	1	1	62.6333	0
270	1	1	1	10	1
275	1	1	1	21.3	1
277	1	1	1	36.6	0
278	1	1	1	39.6333	0
279	1	1	1	128.767	0
287	1	1	1	60.8667	0
291	1	1	1	97.5	0
292	1	1	1	96	0
294	1	1	1	92.1667	0
296	1	1	1	7.36667	1
298	1	1	1	11.5333	1
301	1	1	1	27.2333	0
302	1	1	1	14.1667	1
304	1	1	1	34.8	0
312	1	1	1	41.4	1
313	1	1	1	75.0667	0
314	1	1	1	31.4333	1
318	1	1	1	52	0
320	1	1	1	8.63333	1
322	1	1	1	63.8667	0
323	1	1	1	68.2667	0
324	1	1	1	49.1667	0
326	1	1	1	21.2	0
330	1	1	1	80.8333	0
333	1	1	1	24.3	0
337	1	1	1	84.9667	0
339	1	1	1	60.2	0
340	1	1	1	64.5667	0
344	1	1	1	53.2333	0
350	1	1	1	68.3333	0
352	1	1	1	27.2667	0
353	1	1	1	38.4667	0
359	1	1	1	54.5667	0
362	1	1	1	25.9667	1
363	1	1	1	18	1
364	1	1	1	43.9	0
366	1	1	1	23.4	1
367	1	1	1	18.8	1
371	1	1	1	27.7333	0
372	1	1	1	89.5667	0
373	1	1	1	37.4	1
375	1	1	1	64.5333	0
376	1	1	1	29.0333	0
378	1	1	1	49.4	0
381	1	1	1	40.9667	1
382	1	1	1	75.4333	1
391	1	1	1	34.6	1
393	1	1	1	24.6667	0
396	1	1	1	33.9	0
399	1	1	1	57.2333	0
400	1	1	1	49.8	0
401	1	1	1	25.1333	0
406	1	1	1	97.1	0
407	1	1	1	60.1	0
416	1	1	1	60.7667	0
426	1	1	1	60.7333	0
428	1	1	1	85.0667	0
430	1	1	1	102.2	0
431	1	1	1	47.0667	0
432	1	1	1	43.9	0
436	1	1	1	47.5333	0
439	1	1	1	61.8667	0
440	1	1	1	59.3333	0
442	1	1	1	62.6333	0
444	1	1	1	93.5333	0
448	1	1	1	72.6333	0
449	1	1	1	63.9	0
450	1	1	1	48.2	0
453	1	1	1	31.3667	0
454	1	1	1	54.1	0
455	1	1	1	61.8333	0
456	1	1	1	46.8	0
459	1	1	1	27.7	0
461	1	1	1	86.1667	0
462	1	1	1	81.4	0
463	1	1	1	63.6667	0
464	1	1	1	61.1333	0
466	1	1	1	76.1667	0
468	1	1	1	85.3667	0
469	1	1	1	64.9	0
471	1	1	1	65.7	0
477	1	1	1	60.6333	0
478	1	1	1	80.4333	0
479	1	1	1	61.6333	0
480	1	1	1	72.7	0
484	1	1	1	66.4667	0
485	1	1	1	71.2333	0
487	1	1	1	63.6	0
1	0	1	2	107.733	0
2	0	1	2	5.43333	1
6	0	1	2	2.06667	1
14	0	1	2	12	1
15	0	1	2	2.93333	1
21	0	1	2	110.267	1
24	0	1	2	9.5	1
32	0	1	2	122.433	0
38	0	1	2	2.66667	1
51	0	1	2	6.03333	1
57	0	1	2	109.133	0
60	0	1	2	37.9667	1
63	0	1	2	93.4333	0
64	0	1	2	28.3333	1
65	0	1	2	40.3	1
66	0	1	2	72.3333	1
68	0	1	2	79.5	0
71	0	1	2	78.3333	0
74	0	1	2	41.3667	1
75	0	1	2	49.4667	1
76	0	1	2	1.73333	1
78	0	1	2	65.2333	0
81	0	1	2	62.8667	0
86	0	1	2	34.0333	1
92	0	1	2	41.2333	1
93	0	1	2	33.1	1
94	0	1	2	108.8	0
95	0	1	2	57	1
96	0	1	2	73.3	1
98	0	1	2	165.633	0
102	0	1	2	176.1	0
103	0	1	2	95.0667	1
106	0	1	2	34.3333	1
135	0	1	2	12.57	1
136	0	1	2	0.67	1
152	0	1	2	79.87	1
156	0	1	2	2.53	1
158	0	1	2	27.97	0
161	0	1	2	20.53	1
166	0	1	2	5.53	1
189	0	1	2	16.9333	1
216	0	1	2	41.6333	0
223	0	1	2	48	0
240	0	1	2	42.3819	1
263	0	1	2	14.5667	1
266	0	1	2	39.1	0
267	0	1	2	78.9667	0
269	0	1	2	20.2	0
271	0	1	2	63.9667	0
272	0	1	2	61.1667	0
273	0	1	2	60.9333	0
274	0	1	2	61.3667	1
276	0	1	2	43.7	1
280	0	1	2	49.1667	0
282	0	1	2	102.233	0
283	0	1	2	38.0667	0
284	0	1	2	60.8333	0
285	0	1	2	53.6667	0
286	0	1	2	67.1333	0
288	0	1	2	73.0333	0
289	0	1	2	111.4	0
290	0	1	2	44.2667	0
293	0	1	2	57.4667	0
295	0	1	2	50.9667	0
297	0	1	2	18.2	1
299	0	1	2	28.4333	1
300	0	1	2	88.7	1
303	0	1	2	42.7	0
305	0	1	2	18.8333	0
306	0	1	2	35.3	1
307	0	1	2	54.1667	1
308	0	1	2	56.5	1
309	0	1	2	99.2	0
310	0	1	2	38.1	1
311	0	1	2	56.0667	0
315	0	1	2	44.8667	1
316	0	1	2	49.4	1
317	0	1	2	79.5333	0
319	0	1	2	33.3667	1
325	0	1	2	51.3	0
327	0	1	2	42.5	0
328	0	1	2	66.8333	0
329	0	1	2	65.5	0
331	0	1	2	52.2	0
332	0	1	2	33	0
334	0	1	2	78.4667	0
335	0	1	2	27.2667	0
336	0	1	2	66.9667	0
338	0	1	2	113.7	0
341	0	1	2	50.6667	0
342	0	1	2	45.8333	0
343	0	1	2	58.5333	0
345	0	1	2	57.1333	0
346	0	1	2	54.5667	0
347	0	1	2	55.1	0
348	0	1	2	39.8667	0
349	0	1	2	56.7333	0
351	0	1	2	41.8667	0
354	0	1	2	101.933	0
355	0	1	2	64.7	0
356	0	1	2	53.2	0
357	0	1	2	81.6667	0
358	0	1	2	62.7	0
360	0	1	2	67.8	0
361	0	1	2	71.1333	0
365	0	1	2	66	0
368	0	1	2	26.2667	1
369	0	1	2	48.7667	0
370	0	1	2	44.8333	1
377	0	1	2	89.0333	0
379	0	1	2	37.6	0
380	0	1	2	34.7333	1
383	0	1	2	59	0
384	0	1	2	47.7667	1
385	0	1	2	60.7667	0
386	0	1	2	66.2667	0
387	0	1	2	47.8	0
388	0	1	2	21	1
389	0	1	2	51.2333	0
390	0	1	2	47.6333	1
392	0	1	2	82.8667	0
394	0	1	2	34.7333	0
395	0	1	2	42.2333	0
397	0	1	2	34.7	0
398	0	1	2	61.9667	0
402	0	1	2	78.8	0
403	0	1	2	57.7667	0
404	0	1	2	64.7	0
405	0	1	2	25.8	0
408	0	1	2	63.7333	0
409	0	1	2	49.3667	0
410	0	1	2	41.0333	0
411	0	1	2	65.4667	0
412	0	1	2	111.733	0
413	0	1	2	71.9333	0
414	0	1	2	115.533	0
415	0	1	2	108.767	0
417	0	1	2	61.8667	0
418	0	1	2	81.6333	0
419	0	1	2	61.9667	0
420	0	1	2	66.6	0
421	0	1	2	61.7333	0
422	0	1	2	63.1333	0
423	0	1	2	62.0333	0
424	0	1	2	55.6333	0
425	0	1	2	106.3	0
427	0	1	2	60.3	0
429	0	1	2	98.9333	0
433	0	1	2	39.3333	0
434	0	1	2	56.2667	0
435	0	1	2	47.2333	0
437	0	1	2	55.8	0
438	0	1	2	61.6	0
441	0	1	2	69.4667	0
443	0	1	2	37.1333	0
445	0	1	2	55.4333	0
446	0	1	2	57.5333	0
447	0	1	2	54.3	0
451	0	1	2	38.7333	0
452	0	1	2	41.0333	0
457	0	1	2	74.0333	0
458	0	1	2	28.3	0
460	0	1	2	107.3	0
465	0	1	2	97.2667	0
467	0	1	2	71.6333	0
470	0	1	2	61.3667	0
472	0	1	2	80.3	0
473	0	1	2	54.1333	0
474	0	1	2	81	0
475	0	1	2	61.8667	0
476	0	1	2	50.5333	0
481	0	1	2	72.2667	0
482	0	1	2	71.8	0
483	0	1	2	69.1	0
486	0	1	2	66.6	0
488	0	1	2	55.3333	0
3	1	0	3	18.7667	1
4	1	0	3	10.2667	1
5	1	0	3	19.9	1
10	1	0	3	13.3333	1
13	1	0	3	2.76667	1
18	1	0	3	71.2667	1
19	1	0	3	117.333	1
20	1	0	3	136.333	1
23	1	0	3	193.167	0
27	1	0	3	20	1
29	1	0	3	130.033	0
30	1	0	3	112.667	1
31	1	0	3	125.933	0
35	1	0	3	0.2	1
36	1	0	3	6.63333	1
37	1	0	3	11.8667	1
42	1	0	3	92.9667	1
44	1	0	3	151.833	0
46	1	0	3	13.4333	1
47	1	0	3	12.5667	1
50	1	0	3	63.4	1
53	1	0	3	81.1	1
55	1	0	3	119.867	1
69	1	0	3	78.0667	0
107	1	0	3	8.52	0
108	1	0	3	8.23	0
109	1	0	3	0.03	1
110	1	0	3	8.6	0
111	1	0	3	1.59	1
112	1	0	3	6.09	1
114	1	0	3	6.93	0
115	1	0	3	7.71	0
116	1	0	3	0.9	1
117	1	0	3	3.74	1
120	1	0	3	5.42	0
121	1	0	3	5.03	0
122	1	0	3	2.28	1
123	1	0	3	1.86	1
124	1	0	3	2.82	1
125	1	0	3	4.46	0
126	1	0	3	3.95	0
127	1	0	3	3.51	0
128	1	0	3	4.89	0
129	1	0	3	4.76	1
130	1	0	3	6.74	0
131	1	0	3	5.38	0
132	1	0	3	2.04	1
133	1	0	3	6.03	1
140	1	0	3	4.87	1
141	1	0	3	20.37	1
145	1	0	3	103.7	0
146	1	0	3	124.83	0
149	1	0	3	8.27	1
153	1	0	3	16.7	1
155	1	0	3	46.7	1
160	1	0	3	110.8	0
164	1	0	3	23.13	0
165	1	0	3	20.37	1
168	1	0	3	124.3	0
169	1	0	3	89.03	0
170	1	0	3	89.03	0
171	1	0	3	78.63	0
173	1	0	3	2.5	1
174	1	0	3	7.13	1
180	1	0	3	60.7667	0
183	1	0	3	33.5667	1
184	1	0	3	24.1	0
187	1	0	3	42.8	1
188	1	0	3	68.3333	0
191	1	0	3	73.3333	0
196	1	0	3	19.1667	1
197	1	0	3	49.5	0
199	1	0	3	4.9	1
200	1	0	3	12.4667	1
202	1	0	3	1.06667	1
207	1	0	3	27.2	1
208	1	0	3	28.3667	1
210	1	0	3	12.3333	0
214	1	0	3	24.3333	1
217	1	0	3	24.1333	1
220	1	0	3	6.5	1
222	1	0	3	7	1
227	1	0	3	2	1
229	1	0	3	11	1
230	1	0	3	9	1
231	1	0	3	27	0
235	1	0	3	34.7598	0
254	1	0	3	11.3676	0
281	1	0	3	61.8667	0
374	1	0	3	88.9333	0
9	0	0	4	17.4333	1
11	0	0	4	8.5	1
22	0	0	4	17.4333	1
54	0	0	4	69.9333	1
56	0	0	4	41.3667	1
58	0	0	4	34.8667	1
59	0	0	4	42.0667	1
61	0	0	4	96.9333	0
62	0	0	4	29	1
67	0	0	4	87.5667	0
70	0	0	4	40.7667	1
72	0	0	4	82.7667	0
73	0	0	4	33.8333	1
77	0	0	4	10.7667	1
79	0	0	4	61.7333	0
80	0	0	4	25.5333	1
82	0	0	4	34.2	1
83	0	0	4	50.7333	1
84	0	0	4	39.9333	1
85	0	0	4	160.967	0
87	0	0	4	54.4667	1
88	0	0	4	46.2	1
90	0	0	4	25.9333	1
91	0	0	4	130.1	0
97	0	0	4	171.2	0
99	0	0	4	48.9	1
100	0	0	4	68.6667	1
101	0	0	4	50.3333	1
104	0	0	4	37.6	1
105	0	0	4	85.0667	0
134	0	0	4	127	0
138	0	0	4	87.7	1
139	0	0	4	10.33	1
143	0	0	4	110.8	0
144	0	0	4	22.57	1
148	0	0	4	0.87	1
150	0	0	4	116.83	0
151	0	0	4	17.3	1
157	0	0	4	63.87	0
212	0	0	4	29.1333	1
224	0	0	4	31	0
233	0	0	4	27.1704	0
234	0	0	4	33.8398	0
236	0	0	4	25.5606	0
237	0	0	4	32.6571	0
238	0	0	4	12.1232	1
239	0	0	4	31.0801	0
241	0	0	4	39.0965	0
242	0	0	4	35.384	0
243	0	0	4	40.2136	1
244	0	0	4	26.3491	0
245	0	0	4	49.7413	0
246	0	0	4	40.7064	0
247	0	0	4	40.6078	0
248	0	0	4	32.9528	1
249	0	0	4	50.1027	0
250	0	0	4	24.2464	0
251	0	0	4	32.4271	0
252	0	0	4	5.58522	0
253	0	0	4	7.78645	0
255	0	0	4	35.6797	0
256	0	0	4	46.423	0
257	0	0	4	26.0862	1
258	0	0	4	25.9548	1
259	0	0	4	58.0205	0
260	0	0	4	28.8789	1
261	0	0	4	43.0719	1
262	0	0	4	69.7166	0
321	0	0	4	76.3	0

## Sheet: B
Pair-wise comparison
Group		High G9A + high CASP1		Low G9A + high CASP1		High G9A + low CASP1		Low G9A + low CASP1
		Chi-square	Significance	Chi-square	Significance	Chi-square	Significance	Chi-square	Significance
Log Rank (Mantel-Cox)	High G9A + high CASP1			1.80753	0.178805	22.7823	1.8143e-06	4.96245	0.0259035
	Low G9A + high CASP1	1.80753	0.178805			35.0976	3.13587e-09	15.9366	6.54988e-05
	High G9A + low CASP1	22.7823	1.8143e-06	35.0976	3.13587e-09			4.93282	0.0263513
	Low G9A + low CASP1	4.96245	0.0259035	15.9366	6.54988e-05	4.93282	0.0263513
